# Supplementary material for: A genome-wide enhancer/suppressor screen for Dube3a interacting genes in Drosophila melanogaster
Source: Sci Rep. 2019 Feb 20;9:2382. doi: 10.1038/s41598-019-38663-y (PMC6382765; doi:10.1038/s41598-019-38663-y)
Supplement: Supplementary file 1 — Supplemental Table 1 [file 41598_2019_38663_MOESM1_ESM.xlsx]

## Sheet: Sheet1
Fly Line	Source
GMR-GAL4	BDSC # 9146
49389-lola-GAL4	BDSC # 49389
uas-lola-RNAi	BDSC # 35721
uas-IA2-RNAi	BDSC # 44099
uas-GABABR3-RNAi	BDSC # 50622
uas-Dube3a27	Reiter et al., 2006
uas-Dube3a45	Reiter et al., 2006
uas-GFP	Dr. Cynthia Hughes
39924-GABA-B-R3-GAL4	BDSC # 39924
Df(2L)BSC107	BDSC # 8673
Df(2L)EXEL8003	BDSC # 7774
Df(2L)EXEL6002	BDSC # 7489
Df(2L)EXEL6004	BDSC # 7491
Df(2L)EXEL6003	BDSC # 7490
Df(2L)ED108	BDSC # 24629
uas-PSQ-RNAi	BDSC # 35419
uas-MAT1-RNAi	BDSC # 57312
uas-STAN-RNAi	BDSC # 34184
uas-EAAT2-RNAi	BDSC # 40832
uas-CG4341-RNAi	BDSC # 44509
Df(1)ED6396	BDSC # 9052
Df(1)ED6443	BDSC # 9053
Df(1)ED404	BDSC # 8030
Df(1)ED6521	BDSC # 9281
Df(1)ED6565	BDSC # 9299
Df(1)ED409	BDSC # 8950
Df(1)ED6574	BDSC # 9054
Df(1)ED11354	BDSC # 9345
Df(1)ED411	BDSC # 8031
Df(1)ED6584	BDSC # 9348
Df(1)ED6630	BDSC # 8948
Df(1)ED6712	BDSC # 9169
Df(1)ED6716	BDSC # 24145
Df(1)ED6720	BDSC # 9055
Df(1)ED6727	BDSC # 8956
Df(1)ED6802	BDSC # 8949
Df(1)ED418	BDSC # 8032
Df(1)ED6829	BDSC # 8947
Df(1)ED6878	BDSC # 9625
Df(1)ED6906	BDSC # 8955
Df(1)ED6957	BDSC # 8033
Df(1)ED6989	BDSC # 9056
Df(1)ED7005	BDSC # 9153
Df(1)ED429	BDSC # 8034
Df(1)ED7010	BDSC # 9057
Df(1)ED7067	BDSC # 9154
Df(1)ED7147	BDSC # 9171
Df(1)ED7161	BDSC # 9217
Df(1)ED7153	BDSC # 8953
Df(1)ED7165	BDSC # 9058
Df(1)ED7170	BDSC # 8898
Df(1)ED7217	BDSC # 8952
Df(1)ED7225	BDSC # 24146
Df(1)ED7229	BDSC # 9352
Df(1)ED7261	BDSC # 9218
Df(1)ED7265	BDSC # 9414
Df(1)ED7289	BDSC # 29732
Df(1)ED7294	BDSC # 8035
Df(1)ED7331	BDSC # 9219
Df(1)ED7344	BDSC # 9220
Df(1)ED7355	BDSC # 8899
Df(1)ED7364	BDSC # 9905
Df(1)ED7374	BDSC # 8954
Df(1)ED13478	BDSC # 29733
Df(1)ED447	BDSC # 8036
Df(1)ED7413	BDSC # 8037
Df(1)ED7424	BDSC # 9350
Df(1)ED7441	BDSC # 8951
Df(1)ED7620	BDSC # 9059
Df(1)ED7635	BDSC # 9351
Df(1)ED7664	BDSC # 9172
Df(1)ED12432	BDSC # 9156
Df(1)ED14021	BDSC # 9346
Df(2L)ED50001	BDSC # 24626
Df(2L)ED2809	BDSC # 9180
Df(2L)ED5878	BDSC # 9353
Df(2L)ED929	BDSC # 9193
Df(2L)ED19	BDSC # 8901
Df(2L)ED21	BDSC # 9177
Df(2L)ED33	BDSC # 9177
Df(2L)ED40	BDSC # 9188
Df(2L)ED49	BDSC # 9190
Df(2L)ED80	BDSC # 9191
Df(2L)ED87	BDSC # 8677
Df(2L)ED105	BDSC # 24118
Df(2L)ED94	BDSC # 8908
Df(2L)ED108	BDSC # 24629
Df(2L)ED7762	BDSC # 24119
Df(2L)ED125	BDSC # 24120
Df(2L)ED123	BDSC # 8943
Df(2L)ED136	BDSC # 9176
Df(2L)ED134	BDSC # 8900
Df(2L)ED206	BDSC # 8038
Df(2L)ED4651	BDSC # 8904
Df(2L)ED4559	BDSC # 24121
Df(2L)ED243	BDSC # 24122
Df(2L)ED247	BDSC # 24123
Df(2L)ED250	BDSC # 9270
Df(2L)ED7853	BDSC # 24124
Df(2L)ED270	BDSC # 8039
Df(2L)ED284	BDSC # 8040
Df(2L)ED279	BDSC # 9271
Df(2L)ED320	BDSC # 8902
Df(2L)ED334	BDSC # 9343
Df(2L)ED285	BDSC # 9181
Df(2L)ED292	BDSC # 9182
Df(2L)ED280	BDSC # 9179
Df(2L)ED347	BDSC # 9272
Df(2L)ED299	BDSC # 9183
Df(2L)ED354	BDSC # 9187
Df(2L)ED385	BDSC # 9341
Df(2L)ED343	BDSC # 9185
Df(2L)ED353	BDSC # 9186
Df(2L)ED384	BDSC # 9297
Df(2L)ED369	BDSC # 8903
Df(2L)ED441	BDSC # 24652
Df(2L)ED6569	BDSC # 8940
Df(2L)ED7007	BDSC # 8936
Df(2L)ED489	BDSC # 24127
Df(2L)ED479	BDSC # 9189
Df(2L)ED475	BDSC # 9273
Df(2L)ED499	BDSC # 9274
Df(2L)ED508	BDSC # 8944
Df(2L)ED12527	BDSC # 24129
Df(2L)ED548	BDSC # 24130
Df(2L)ED578	BDSC # 24131
Df(2L)ED629	BDSC # 24132
Df(2L)ED611	BDSC # 9298
Df(2L)ED623	BDSC # 8930
Df(2L)ED647	BDSC # 8678
Df(2L)ED678	BDSC # 8906
Df(2L)ED680	BDSC # 9342
Df(2L)ED690	BDSC # 24133
Df(2L)ED695	BDSC # 8041
Df(2L)ED700	BDSC # 8042
Df(2L)ED729	BDSC # 24134
Df(2L)ED8142	BDSC # 24135
Df(2L)ED746	BDSC # 8043
Df(2L)ED761	BDSC # 24109
Df(2L)ED775	BDSC # 8907
Df(2L)ED776	BDSC # 7418
Df(2L)ED777	BDSC # 7419
Df(2L)ED773	BDSC # 7416
Df(2L)ED778	BDSC # 7420
Df(2L)ED779	BDSC # 24110
Df(2L)ED774	BDSC # 7417
Df(2L)ED784	BDSC # 7421
Df(2L)ED8185	BDSC # 24111
Df(2L)ED793	BDSC # 9061
Df(2L)ED800	BDSC # 9192
Df(2L)ED3	BDSC # 6963
Df(2L)ED1050	BDSC # 8946
Df(2L)ED1054	BDSC # 24112
Df(2L)ED1102	BDSC # 24113
Df(2L)ED1109	BDSC # 8945
Df(2L)ED1196	BDSC # 24115
Df(2L)ED1203	BDSC # 8935
Df(2L)ED1202	BDSC # 24466
Df(2L)ED1200	BDSC # 9173
Df(2L)ED1226	BDSC # 9288
Df(2L)ED1272	BDSC # 24116
Df(2L)ED1231	BDSC # 9174
Df(2L)ED1303	BDSC # 8679
Df(2L)ED1305	BDSC # 9222
Df(2L)ED1315	BDSC # 9269
Df(2L)ED1317	BDSC # 9175
Df(2L)ED1378	BDSC # 9682
Df(2L)ED1473	BDSC # 9266
Df(2L)ED1454	BDSC # 9357
Df(2L)ED1466	BDSC # 9340
Df(2R)ED1484	BDSC # 9683
Df(2R)ED1482	BDSC # 23228
Df(2R)ED1552	BDSC # 8044
Df(2R)ED1612	BDSC # 8045
Df(2R)ED1618	BDSC # 8939
Df(2R)ED1673	BDSC # 9062
Df(2R)ED1715	BDSC # 8931
Df(2R)ED1725	BDSC # 8941
Df(2R)ED1735	BDSC # 9275
Df(2R)ED1742	BDSC # 9276
Df(2R)ED1770	BDSC # 9157
Df(2R)ED1791	BDSC # 9063
Df(2R)ED2098	BDSC # 9277
Df(2R)ED2155	BDSC # 9344
Df(2R)ED2219	BDSC # 8910
Df(2R)ED2222	BDSC # 8911
Df(2R)ED2247	BDSC # 8912
Df(2R)ED2308	BDSC # 9268
Df(2R)ED2354	BDSC # 8913
Df(2R)ED2426	BDSC # 9064
Df(2R)ED2457	BDSC # 8915
Df(2R)ED2487	BDSC # 29661
Df(2R)ED3181	BDSC # 9213
Df(2R)ED2747	BDSC # 9278
Df(2R)ED2751	BDSC # 8916
Df(2R)ED1	BDSC # 6916
Df(2R)ED3610	BDSC # 9066
Df(2R)ED3636	BDSC # 9413
Df(2R)ED3683	BDSC # 8918
Df(2R)ED3728	BDSC # 9067
Df(2R)ED3923	BDSC # 8942
Df(2R)ED3943	BDSC # 9158
Df(2R)ED3952	BDSC # 9223
Df(2R)ED4071	BDSC # 24117
Df(2R)ED4061	BDSC # 9068
Df(2R)ED4065	BDSC # 9069
Df(2R)ED50004	BDSC # 24758
Df(3L)ED50002	BDSC # 24627
Df(3L)ED4079	BDSC # 8046
Df(3L)ED201	BDSC # 8047
Df(3L)ED4177	BDSC # 8048
Df(3L)ED4196	BDSC # 8050
Df(3L)ED202	BDSC # 8051
Df(3L)ED4238	BDSC # 8052
Df(3L)ED207	BDSC # 8053
Df(3L)ED4256	BDSC # 8054
Df(3L)ED4284	BDSC # 8056
Df(3L)ED4287	BDSC # 8096
Df(3L)ED4288	BDSC # 8057
Df(3L)ED4293	BDSC # 8058
Df(3L)ED208	BDSC # 8059
Df(3L)ED4341	BDSC # 8060
Df(3L)ED4342	BDSC # 8062
Df(3L)ED210	BDSC # 8061
Df(3L)ED211	BDSC # 8063
Df(3L)ED4408	BDSC # 8065
Df(3L)ED4414	BDSC # 8702
Df(3L)ED4421	BDSC # 8066
Df(3L)ED4413	BDSC # 9070
Df(3L)ED4416	BDSC # 9221
Df(3L)ED4457	BDSC # 9355
Df(3L)ED4470	BDSC # 8068
Df(3L)ED4475	BDSC # 8069
Df(3L)ED4483	BDSC # 8070
Df(3L)ED215	BDSC # 8071
Df(3L)ED4486	BDSC # 8072
Df(3L)ED4502	BDSC # 8097
Df(3L)ED4543	BDSC # 8073
Df(3L)ED4515	BDSC # 9071
Df(3L)ED4529	BDSC # 9073
Df(3L)ED4536	BDSC # 9214
Df(3L)ED4528	BDSC # 9072
Df(3L)ED4534	BDSC # 9074
Df(3L)ED217	BDSC # 8074
Df(3L)ED218	BDSC # 8075
Df(3L)ED220	BDSC # 8077
Df(3L)ED4606	BDSC # 8078
Df(3L)ED223	BDSC # 8079
Df(3L)ED4674	BDSC # 8098
Df(3L)ED4685	BDSC # 8099
Df(3L)ED4710	BDSC # 8100
Df(3L)ED224	BDSC # 8080
Df(3L)ED225	BDSC # 8081
Df(3L)ED4782	BDSC # 8082
Df(3L)ED4786	BDSC # 8083
Df(3L)ED4789	BDSC # 8084
Df(3L)ED4799	BDSC # 8085
Df(3L)ED228	BDSC # 8086
Df(3L)ED229	BDSC # 8087
Df(3L)ED4858	BDSC # 8088
Df(3L)ED4978	BDSC # 8101
Df(3L)ED230	BDSC # 8089
Df(3L)ED5017	BDSC # 8102
Df(3L)ED231	BDSC # 8090
Df(3R)ED5021	BDSC # 9196
Df(3R)ED5046	BDSC # 9197
Df(3R)ED5071	BDSC # 9224
Df(3R)ED5100	BDSC # 9226
Df(3R)ED5092	BDSC # 8091
Df(3R)ED5020	BDSC # 9075
Df(3R)ED5142	BDSC # 9198
Df(3R)ED5066	BDSC # 8092
Df(3R)ED5095	BDSC # 8093
Df(3R)ED5138	BDSC # 8680
Df(3R)ED5147	BDSC # 8967
Df(3R)ED5156	BDSC # 8965
Df(3R)ED10257	BDSC # 9159
Df(3R)ED5177	BDSC # 8103
Df(3R)ED5187	BDSC # 9199
Df(3R)ED5197	BDSC # 9339
Df(3R)ED5196	BDSC # 8681
Df(3R)ED7665	BDSC # 8685
Df(3R)ED5221	BDSC # 9201
Df(3R)ED5223	BDSC # 9076
Df(3R)ED5220	BDSC # 9200
Df(3R)ED5230	BDSC # 8682
Df(3R)ED5296	BDSC # 9338
Df(3R)ED5330	BDSC # 9077
Df(3R)ED5301	BDSC # 9225
Df(3R)ED5331	BDSC # 9203
Df(3R)ED5327	BDSC # 9202
Df(3R)ED5339	BDSC # 9204
Df(3R)ED5429	BDSC # 8919
Df(3R)ED5428	BDSC # 9227
Df(3R)ED5438	BDSC # 9078
Df(3R)ED5454	BDSC # 9080
Df(3R)ED5474	BDSC # 9082
Df(3R)ED5495	BDSC # 9215
Df(3R)ED5472	BDSC # 9081
Df(3R)ED5506	BDSC # 9083
Df(3R)ED5514	BDSC # 8957
Df(3R)ED5518	BDSC # 9084
Df(3R)ED5516	BDSC # 8968
Df(3R)ED5559	BDSC # 8920
Df(3R)ED5558	BDSC # 8095
Df(3R)ED5577	BDSC # 8029
Df(3R)ED5573	BDSC # 9206
Df(3R)ED5554	BDSC # 9085
Df(3R)ED5591	BDSC # 9086
Df(3R)ED5610	BDSC # 9087
Df(3R)ED5612	BDSC # 9088
Df(3R)ED5613	BDSC # 9089
Df(3R)ED5622	BDSC # 8959
Df(3R)ED5642	BDSC # 9279
Df(3R)ED5634	BDSC # 9228
Df(3R)ED5644	BDSC # 9090
Df(3R)ED10555	BDSC # 23714
Df(3R)ED5664	BDSC # 24137
Df(3R)ED10566	BDSC # 24138
Df(3R)ED5705	BDSC # 9152
Df(3R)ED10639	BDSC # 9481
Df(3R)ED10642	BDSC # 9482
Df(3R)ED5780	BDSC # 8104
Df(3R)ED5785	BDSC # 9207
Df(3R)ED5815	BDSC # 9208
Df(3R)ED2	BDSC # 6962
Df(3R)ED5911	BDSC # 8683
Df(3R)ED5938	BDSC # 24139
Df(3R)ED5942	BDSC # 8922
Df(3R)ED6025	BDSC # 8964
Df(3R)ED6027	BDSC # 9479
Df(3R)ED10845	BDSC # 9487
Df(3R)ED10838	BDSC # 9485
Df(3R)ED6058	BDSC # 24140
Df(3R)ED6052	BDSC # 9480
Df(3R)ED6076	BDSC # 8962
Df(3R)ED6085	BDSC # 8923
Df(3R)ED6090	BDSC # 9091
Df(3R)ED6093	BDSC # 8924
Df(3R)ED6096	BDSC # 8684
Df(3R)ED6091	BDSC # 9092
Df(3R)ED6103	BDSC # 8963
Df(3R)ED10893	BDSC # 28827
Df(3R)ED6187	BDSC # 9347
Df(3R)ED6220	BDSC # 9211
Df(3R)ED6232	BDSC # 8105
Df(3R)ED6235	BDSC # 9478
Df(3R)ED6255	BDSC # 9210
Df(3R)ED6265	BDSC # 8960
Df(3R)ED6237	BDSC # 9280
Df(3R)ED6242	BDSC # 8107
Df(3R)ED6280	BDSC # 29667
Df(3R)ED6310	BDSC # 8961
Df(3R)ED6316	BDSC # 8925
Df(3R)ED6332	BDSC # 24141
Df(3R)ED6346	BDSC # 24142
Df(3R)ED6361	BDSC # 24143
Df(3R)ED6362	BDSC # 24144
Df(3R)ED50003	BDSC # 24516
Df(4)ED6364	BDSC # 9421
Df(4)ED6366	BDSC # 8067
Df(4)ED6369	BDSC # 9422
Df(4)ED6380	BDSC # 9579
Df(2L)ED62	BDSC # 8937
Df(2L)ED1161	BDSC # 24114
Df(2R)ED2076	BDSC # 8909
